# Supplementary material for: PBPK Modeling and Simulation of Antibiotics Amikacin, Gentamicin, Tobramycin, and Vancomycin Used in Hospital Practice
Source: Life (Basel). 2021 Oct 23;11(11):1130. doi: 10.3390/life11111130 (PMC8620954; doi:10.3390/life11111130)
Supplement: Supplementary file 1 [file life-11-01130-s001.zip]

Archive with 1 entries (1 files):
- life-1387813-supplementary.pdf
